# Supplementary material for: PLA2R antibody, PLA2R rs4664308 polymorphism and PLA2R mRNA levels in Tunisian patients with primary membranous nephritis
Source: PLoS One. 2020 Oct 1;15(10):e0240025. doi: 10.1371/journal.pone.0240025 (PMC7529277; doi:10.1371/journal.pone.0240025)
Supplement: S2 File — This file depicts the data acquired from the cohorts of patients with primary membranous nephritis, patients with systemic lupus erythematosus and controls. (XLS) [file pone.0240025.s002.xls]

## Sheet: Membranous nephritis
PMN patients	anti PLA2R (RU/ml)	PLA2R Ab quali	rs4664308	CT PLA2R (Target gene)	CT podocin (Reference gene)	Delta CT	Delta delta CT	Fold change (2E-delta delta CT)	Gender	Onset age (years)	Follow-up (months)	High blood pressure	diabetes	Smoking	Weight(kg)	Height(m)	Edema	hematuria	proteinuria (g/24h)	protidemia(g/l)	albuminemia(g/l)	Nephrotic syndrome	CRP(mg/dl)	creatinine (µmol/l)	Creat clearance MDRD (ml/min/173 m2)	Kidney function	Stage of kidney failure	Hypercholesterolemia	hypertriglyceridemia	glomeruli Infiltration	Glomeruli Fibrosis	Fibrosis extension	Initial therapy: corticosteroids/cyclophosphamide	cyclosporine/tacrolimus	Reponse to treatment	Response_cat
PLA2R_01	13.8	Negative	rs4664308*A/A	22.25	23.88	-1.63	-5.99	63.55	Male	57	12	Present	Absent	Smoker	65	1.7	Present	Present	7.27	51	21.6	Present	36	61	121	Normal kidney function	Normal kidney function	Present	Absent	Absent	Present	< 25%	No	No	Complete remission	1
PLA2R_02	48.6	Positive	rs4664308*A/A	20.58	23.16	-2.58	-6.94	122.78	Male	43	10	Present	Present	Smoker	92	1.72	Present	Present	5.03	55	28	Present	12	87	85	Kidney failure	mild KF CC: 60-89	Present	Present	Present	Present	< 25%	No	No	Complete remission	1
PLA2R_03	12.9	Negative	rs4664308*A/A	21.85	23.42	-1.57	-5.93	60.96	Male	70	7	Present	Absent	non smoker	75	1.68	Present	Absent	0.92	47	20.2	Absent	6	83	83	Kidney failure	mild KF CC: 60-89	Present	Absent	Absent	Absent	No fibrosis	No	No	Complete remission	1
PLA2R_04	978.5	Positive	rs4664308*A/A	18.57	23.82	-5.25	-9.61	781.44	Male	59	8	Absent	Present	non smoker	83	1.8	Present	Absent	5.4	54	21	Present	10	58	130	Normal kidney function	Normal kidney function	Present	Present	Absent	Absent	No fibrosis	Yes	Yes	No remission	0
PLA2R_05	44.6	Positive	rs4664308*A/A	22.54	24.78	-2.24	-6.6	97	Female	45	14	Present	Absent	non smoker	77	1.5	Present	Present	4	52	28	Present	1	70	79	Kidney failure	mild KF CC: 60-89	Present	Present	Absent	Present	< 25%	No	No	Complete remission	1
PLA2R_06	42.1	Positive	rs4664308*A/G	21.68	23.89	-2.21	-6.57	95	Male	30	16	Present	Absent	Smoker	66	1.67	Present	Present	1.8	55	26	Absent	1.4	132	54	Kidney failure	Moderate KF CC: 30-59	Present	Absent	Present	Present	< 25%	No	No	Complete remission	1
PLA2R_07	1236.9	Positive	rs4664308*A/A	20.15	25.68	-5.53	-9.89	948.82	Female	21	13	Absent	Absent	non smoker	67	1.67	Present	Present	2.2	49	22	Absent	82	65	92	Normal kidney function	Normal kidney function	Present	Absent	Absent	Absent	No fibrosis	Yes	No	Partial remission	1
PLA2R_08	252.7	Positive	rs4664308*A/G	21.24	25.79	-4.55	-8.91	481.03	Male	10	11	Present	Absent	non smoker	81	1.72	Present	Absent	9	59	33	Present	0.9	65	143	Normal kidney function	Normal kidney function	Present	Present	Absent	Present	< 25%	Yes	Yes	No remission	0
PLA2R_09	26.8	Positive	rs4664308*A/G	20.41	22.17	-1.76	-6.12	69.551	Female	36	7	Absent	Absent	non smoker	68	1.68	Absent	Absent	2.38	60	32	Absent	0	51	122	Normal kidney function	Normal kidney function	Present	Absent	Absent	Present	< 25%	No	No	Complete remission	1
PLA2R_10	2.5	Negative	rs4664308*A/A	22.46	21.98	0.48	-3.88	14.723	Male	19	18	Present	Absent	non smoker	67	1.73	Present	Present	10	44	11	Present	3	57	149	Normal kidney function	Normal kidney function	Present	Absent	Absent	Present	< 25%	Yes	No	Partial remission	1
PLA2R_11	1500	Positive	rs4664308*A/A	18.19	24.57	-6.38	-10.74	1710.26	Male	67	12	Present	Present	Smoker	81	1.62	Present	Present	4.4	47	7.4	Present	5.5	64	114	Normal kidney function	Normal kidney function	Present	Absent	Absent	Absent	No fibrosis	Yes	Yes	No remission	0
PLA2R_12	208.4	Positive	rs4664308*A/A	21.59	24.31	-2.72	-7.08	135.29	Male	47	13	Absent	Absent	Smoker	74	1.82	Present	Absent	8.58	49	18	Present	82	106	66	Kidney failure	mild KF CC: 60-89	Present	Present	Absent	Absent	No fibrosis	Yes	No	Partial remission	1
PLA2R_13	120.2	Positive	rs4664308*A/A	22.23	24.76	-2.53	-6.89	118.6	Male	64	12	Present	Absent	Smoker	76.5	1.64	Present	Present	5.5	50	20.4	Present	1.9	103	67	Kidney failure	mild KF CC: 60-89	Present	Absent	Absent	Absent	No fibrosis	Yes	No	Partial remission	1
PLA2R_14	112.3	Positive	rs4664308*A/A	21.3	23.66	-2.36	-6.72	105.419	Female	22	8	Absent	Absent	non smoker	91	1.65	Present	Present	2.25	50	24.2	Absent	0.2	48	145	Normal kidney function	Normal kidney function	Present	Present	Absent	Absent	No fibrosis	No	No	Complete remission	1
PLA2R_15	337	Positive	rs4664308*A/G	19.73	24.46	-4.73	-9.09	544.95	Female	34	17	Absent	Absent	non smoker	59		Present	Absent	11.52	56	23	Present	0.6	43	153	Normal kidney function	Normal kidney function	Present	Absent	Absent	Absent	No fibrosis	Yes	No	Partial remission	1
PLA2R_16	162.2	Positive	rs4664308*A/G	20.09	23.05	-2.96	-7.32	159.786	Female	34	5	Absent	Absent	non smoker	77	1.6	Present	Absent	4.43	56	23	Present	0	64	98	Normal kidney function	Normal kidney function	Absent	Absent	Absent	Absent	No fibrosis	Yes	No	Partial remission	1
PLA2R_17	178.9	Positive	rs4664308*A/A	20.49	23.96	-3.47	-7.83	227.54	Male	64	18	Present	Absent	Smoker		1.64	Absent	Present	4.1	51	24	Present	20	113	60	Kidney failure	mild KF CC: 60-89	Present	Present	Present	Present	≥ 50%	Yes	No	Partial remission	1
PLA2R_18	2.7	Negative	rs4664308*A/A	22.68	23.44	-0.76	-5.12	34.775	Female	62	6	Absent	Absent	non smoker	97	1.63	Present	Present	4.25	57	31.8	Present	0	63	88	Kidney failure	mild KF CC: 60-89	Present	Present	Absent	Absent	No fibrosis	No	No	Complete remission	1
PLA2R_19	28.6	Positive	rs4664308*A/A	20.48	22.14	-1.66	-6.02	64.893	Male	53	8	Absent	Absent	Smoker	100		Present	Absent	6.5	42	22	Present	7.5	62	126	Normal kidney function	Normal kidney function	Absent	Absent	Absent	Absent	No fibrosis	Yes	No	Partial remission	1
PLA2R_20	48.9	Positive	rs4664308*A/A	21.93	23.97	-2.04	-6.4	84.448	Male	48	12	Present	Absent	non smoker	78	1.75	Present	Absent	6.29	65	41	Present	0.4	73	103	Normal kidney function	Normal kidney function	Present	Absent	Absent	Present	< 25%	No	No	Complete remission	1
PLA2R_21	2.9	Negative	rs4664308*A/A	20.82	21.44	-0.62	-4.98	31.559	Male	42	11	Absent	Absent	Smoker	60	1.66	Absent	Absent	5.37	40	15.9	Present	0.9	130	54	Kidney failure	Moderate KF CC: 30-59	Present	Absent	Present	Present	25-50%	No	No	Complete remission	1
PLA2R_22	239.6	Positive	rs4664308*A/A	20.61	25.57	-4.66	-9.02	519.14	Female	43	17	Present	Absent	non smoker	91	1.67	Absent	Absent	1.75	65.4	38.8	Absent	7	167	30	Kidney failure	Moderate KF CC: 30-59	Present	Absent	Present	Present	25-50%	Yes	No	Partial remission	1
PLA2R_23	82.5	Positive	rs4664308*A/G	21.71	24.73	-3.02	-7.38	166.571	Male	22	14	Absent	Absent	Smoker	75	1.79	Present	Absent	4.8	41	17.8	Present	5	79	106	Normal kidney function	Normal kidney function	Present	Present	Absent	Present	< 25%	No	No	Complete remission	1
PLA2R_24	125.9	Positive	rs4664308*A/A	19.73	23.16	-3.43	-7.79	221.32	Female	70	6	Present	Absent	non smoker	79		Absent	Absent	2.1	63	34	Absent	0	67	80	Kidney failure	mild KF CC: 60-89	Absent	Absent	Absent	Absent	No fibrosis	Yes	No	Partial remission	1
PLA2R_25	149.3	Positive	rs4664308*A/G	21.26	24.85	-3.59	-7.95	247.27	Female	46	18	Absent	Absent	non smoker	72	1.56	Absent	Present	3.28	45	19	Present	0	92.8	56	Kidney failure	Moderate KF CC: 30-59	Absent	Absent	Absent	Absent	No fibrosis	Yes	No	Partial remission	1
PLA2R_26	2.5	Negative	rs4664308*A/A	22.14	20.84	1.3	-3.06	8.339	Male	46	20	Present	Absent	non smoker	64	1.66	Present	Absent	3	46	17.6	Present	0	63	119	Normal kidney function	Normal kidney function	Present	Absent	Absent	Present	< 25%	No	No	Complete remission	1
PLA2R_27	1500	Positive	rs4664308*A/A	20.62	26.43	-5.81	-10.17	1152.05	Male	42	12	Present	Absent	non smoker	94		Present	Absent	2	68	31	Absent	0.5	64	120	Normal kidney function	Normal kidney function	Present	Present	Absent	Present	< 25%	Yes	No	Partial remission	1
PLA2R_28	857.3	Positive	rs4664308*A/G	21.36	26.89	-5.53	-9.89	948.82	Male	56	13	Present	Absent	Smoker			Absent	Absent	4.89	52	22	Present	0	61	123	Normal kidney function	Normal kidney function	Absent	Absent	Absent	Present	< 25%	Yes	No	Partial remission	1
PLA2R_29	367	Positive	rs4664308*A/G	20.17	25.24	-5.07	-9.43	689.78	Male	30	9	Present	Absent	non smoker	54	1.64	Absent	Absent	3.22	50.1	26.4	Present	1	63	109.6	Normal kidney function	Normal kidney function	Present	Absent	Absent	Present	< 25%	Yes	No	Partial remission	1
PLA2R_30	178.9	Positive	rs4664308*A/A	21.29	24.96	-3.67	-8.03	261.37	Male	44	14	Present	Present	non smoker			Absent	Absent	0.1	73	32	Absent	0	68	114	Normal kidney function	Normal kidney function	Present	Absent	Absent	Absent	No fibrosis	No	No	Complete remission	1
PLA2R_31	4.9	Negative	rs4664308*A/A	20.25	21.52	-1.27	-5.63	41.069	Male	60	2	Present	Absent	non smoker	110	1.67	Present	Present	12.3	37	14.4	Present	5	89	80	Kidney failure	mild KF CC: 60-89	Absent	Absent	Absent	Present	< 25%	Yes	No	Partial remission	1
PLA2R_32	225.6	Positive	rs4664308*A/G	20.74	24.83	-4.09	-8.45	379.7	Female	59	6	Present	Present	non smoker			Absent	Absent	0.42	71	35	Absent	1.4	61	181.4	Normal kidney function	Normal kidney function	Absent	Absent	Present	Present	< 25%	Yes	No	Partial remission	1
PLA2R_33	152	Positive	rs4664308*A/G	18.67	22.06	-3.39	-7.75	215.26	Male	55	12	Absent	Absent	Smoker	68	1.64	Present	Present	0.52	40	20	Absent	5.9	88	79.8	Kidney failure	mild KF CC: 60-89	Present	Absent	Absent	Absent	No fibrosis	Yes	No	Partial remission	1
PLA2R_34	11.8	Negative	rs4664308*A/A	22.57	23.94	-1.37	-5.73	53.076	Female	36	17	Absent	Absent	non smoker	62	1.56	Present	Absent	3	48	21.6	Present	5	42	141.2	Normal kidney function	Normal kidney function	Present	Absent	Absent	Present	< 25%	No	No	Complete remission	1
PLA2R_35	736.4	Positive	rs4664308*A/A	18.08	23.45	-5.37	-9.73	849.223	Male	60	8	Present	Absent	non smoker	61	1.6	Present	Present	5.9	59	21.9	Present	15	157	40.3	Kidney failure	Moderate KF CC: 30-59	Present	Present	Present	Present	25-50%	Yes	Yes	No remission	0
PLA2R_36	41.2	Positive	rs4664308*A/A	20.67	21.99	-1.32	-5.68	51.268	Male	43	15	Absent	Absent	non smoker	97.3	1.6	Present	Absent	13	57	30	Present	0	85	119.7	Normal kidney function	Normal kidney function	Present	Present	Absent	Present	< 25%	No	No	Complete remission	1
PLA2R_37	748.1	Positive	rs4664308*A/A	18.08	23.54	-5.46	-9.82	903.887	Female	26	12	Absent	Absent	non smoker	82	1.72	Present	Present	1.9	56	24	Absent	0	75	114.8	Normal kidney function	Normal kidney function	Absent	Absent	Present	Present	< 25%	Yes	Yes	No remission	0
PLA2R_38	2.5	Negative	rs4664308*A/A	22.36	21.97	0.39	-3.97	15.67	Male	69	10	Absent	Absent	non smoker	63	1.64	Present	Present	7.14	40	13.7	Present	0.7	105	62.6	Kidney failure	mild KF CC: 60-89	Present	Absent	Absent	Present	< 25%	No	No	Complete remission	1
PLA2R_39	85.2	Positive	rs4664308*A/G	20.62	24.85	-4.23	-8.59	385.343	Female	20	19	Absent	Absent	non smoker	84	1.73	Present	Present	4	46	15	Present	6	68	138.7	Normal kidney function	Normal kidney function	Present	Present	Absent	Present	< 25%	Yes	No	Partial remission	1
PLA2R_40	9.7	Negative	rs4664308*A/G	24.33	25.46	-1.13	-5.49	44.942	Female	16	21	Present	Absent	non smoker	70	1.56	Present	Present	27.6	39	13	Present	0	123	58	Kidney failure	Moderate KF CC: 30-59	Present	Present	Absent	Present	≥ 50%	Yes	No	Partial remission	1
PLA2R_41	10.3	Negative	rs4664308*A/G	23.12	24.33	-1.21	-5.57	47.504	Female	60	18	Present	Absent	non smoker	70	1.61	Present	Present	3.4	63	32	Absent	0	476	8.2	Kidney failure	Terminal KF CC: < 15	Absent	Absent	Present	Present	25-50%	yes	No	Complete remission	1
PLA2R_42	78.6	Positive	rs4664308*A/G	21.38	24.61	-3.23	-7.59	192.67	Male	58	11	Absent	Absent	non smoker	61.5	1.57	Absent	Present	1.3	73	37.6	Absent	0	80	87.7	Kidney failure	mild KF CC: 60-89	Present	Absent	Absent	Present	< 25%	No	No	Complete remission	1
PLA2R_43	120.7	Positive	rs4664308*A/A	19.67	24.13	-4.46	-8.82	451.94	Female	34	16	Present	Absent	non smoker	61.3	1.58	Present	Present	13.8	45	18.1	Present	0.6	58	101.1	Normal kidney function	Normal kidney function	Present	Present	Present	Absent	No fibrosis	Yes	No	Partial remission	1
PLA2R_44	239.1	Positive	rs4664308*A/A	18.52	23.09	-4.57	-8.93	487.75	Male	51	17	Absent	Absent	Smoker	74	1.72	Present	Present	5	61	29.1	Absent	0	85	74.9	Kidney failure	mild KF CC: 60-89	Present	Present	Absent	Present	< 25%	Yes	No	Partial remission	1
PLA2R_45	71.9	Positive	rs4664308*A/A	21.13	22.64	-1.51	-5.87	58.485	Female	33	15	Absent	Absent	non smoker	59		Present	Present	3.9	66	15.7	Absent	0.6	50	110.4	Normal kidney function	Normal kidney function	Absent	Absent	Absent	Present	< 25%	No	No	Complete remission	1
PLA2R_46	187.5	Positive	rs4664308*A/G	19.91	23.77	-3.86	-8.22	298.17	Male	41	12	Absent	Absent	non smoker	85.5	1.58	Present	Present	6	50	18.8	Present	0	72	124.2	Normal kidney function	Normal kidney function	Present	Present	Absent	Present	< 25%	Yes	No	Partial remission	1
PLA2R_47	236.8	Positive	rs4664308*A/G	22.09	25.34	-3.25	-7.61	195.36	Male	35	11	Absent	Absent	non smoker	72	1.79	Present	Present	4.35	58	22.4	Present	0	147	55.4	Kidney failure	Moderate KF CC: 30-59	Present	Present	Absent	Present	< 25%	Yes	No	Partial remission	1
PLA2R_48	8.9	Negative	rs4664308*A/G	22.65	23.05	-0.4	-4.76	27.095	Male	44	19	Present	Absent	non smoker	88	1.75	Present	Present	5.76	49	19	Present	0	107	63.8	Kidney failure	mild KF CC: 60-89	Present	Present	Absent	Present	< 25%	No	No	Complete remission	1
PLA2R_49	1194.8	Positive	rs4664308*A/A	17.89	23.86	5.97	-10.33	1287.18	Female	22	12	Absent	Absent	Smoker	69	1.52	Present	Present	9.38	54	13.7	Present	0	239	29.7	Kidney failure	Severe KF CC: 15-29	Present	Present	Absent	Present	< 25%	Yes	Yes	No remission	0
PLA2R_50	138.2	Positive	rs4664308*A/A	18.64	22.83	-4.19	-8.55	374.8	Male	53	11	Absent	Absent	non smoker	85.3	1.71	Present	Absent	3.2	53	22.3	Present	0	67	106.8	Normal kidney function	Normal kidney function	Present	Present	Absent	Present	< 25%	No	No	Complete remission	1
PLA2R_51	92.3	Positive	rs4664308*A/A	21.41	23.87	-2.46	-6.82	112.98	Female	21	7	Absent	Absent	non smoker	48	1.79	Absent	Present	0.46	62	17	Absent	0	58	86.9	Kidney failure	mild KF CC: 60-89	Absent	Absent	Absent	Present	< 25%	No	No	Complete remission	1
PLA2R_52	240.3	Positive	rs4664308*A/A	20.09	24.57	-4.48	-8.84	458.25	Female	30	15	Absent	Absent	non smoker	67	1.66	Present	Present	4.1	46	19.1	Present	0	43	155.6	Normal kidney function	Normal kidney function	Present	Present	Absent	Present	< 25%	Yes	Yes	No remission	0
PLA2R_53	286.5	Positive	rs4664308*A/G	20.18	24.57	-4.39	-8.75	430.53	Female	31	18	Absent	Absent	non smoker	65.5	1.58	Present	Present	1.98	46	10.6	Absent	0	70	88.6	Kidney failure	mild KF CC: 60-89	Absent	Absent	Absent	Present	< 25%	Yes	Yes	No remission	0
PLA2R_54	377.2	Positive	rs4664308*A/A	21.37	25.93	-4.56	-8.92	451.94	Male	53	11	Present	Present	Smoker	78	1.69	Present	Present	1.66	48	13.3	Absent	0	75	95.6	Normal kidney function	Normal kidney function	Present	Present	Absent	Present	< 25%	Yes	Yes	No remission	0
PLA2R_55	66.4	Positive	rs4664308*A/G	21.74	24.68	-2.94	-7.3	157.58	Male	45	10	Absent	Absent	non smoker	72	1.75	Present	Present	7.32	51	28.1	Present	0.3	89	81.6	Kidney failure	mild KF CC: 60-89	Present	Absent	Absent	Present	< 25%	No	No	Complete remission	1
PLA2R_56	99.6	Positive	rs4664308*A/A	22.26	24.98	-2.72	-7.08	135.29	Male	42	18	Present	Absent	non smoker	73	1.68	Present	Present	8	60	30	Absent	2	107	70.5	Kidney failure	mild KF CC: 60-89	Present	Absent	Absent	Present	< 25%	No	No	Complete remission	1
PLA2R_57	176.9	Positive	rs4664308*A/G	19.58	23.16	-3.58	-7.94	245.57	Male	53	12	Present	Absent	non smoker	82	1.7	Present	Present	2.76	44	19.6	Absent	0	88	79.5	Kidney failure	mild KF CC: 60-89	Present	Present	Absent	Present	< 25%	Yes	No	Partial remission	1
PLA2R_58	1153.9	Positive	rs4664308*A/G	18.68	24.12	-5.44	-9.8	891.44	Male	56	15	Present	Absent	Smoker	63	1.69	Present	Present	6	56	31.5	Absent	30	273	21.5	Kidney failure	Severe KF CC: 15-29	Present	Absent	Present	Present	< 25%	yes	Yes	No remission	0
PLA2R_59	890.1	Positive	rs4664308*A/A	20.24	25.68	-5.44	-9.8	891.44	Female	16	20	Absent	Absent	non smoker	51	1.55	Present	Present	3.46	51	27	Present	0.4	49	115.8	Normal kidney function	Normal kidney function	Present	Absent	Absent	Present	< 25%	Yes	Yes	No remission	0
PLA2R_60	190.9	Positive	rs4664308*A/G	19.71	24.39	-4.68	-9.04	526.39	Female	33	16	Present	Absent	non smoker	80	1.62	Present	Present	6	52	22	Present	1.4	82	94.3	Normal kidney function	Normal kidney function	Present	Absent	Absent	Present	< 25%	Yes	No	Partial remission	1
PLA2R_61	102.9	Positive	rs4664308*A/A	21.79	24.53	-2.74	-7.1	137.18	Male	56	13	Present	Absent	non smoker	60	1.56	Present	Present	2.54	50	28	Absent	0	87	80.1	Kidney failure	mild KF CC: 60-89	Present	Absent	Absent	Present	< 25%	Yes	No	Partial remission	1
PLA2R_62	406.7	Positive	rs4664308*A/G	18.93	23.57	-4.64	-9	512	Female	44	18	Present	Absent	non smoker	77	1.5	Present	Present	4.74	52	28.2	Present	0	70	92.7	Normal kidney function	Normal kidney function	Present	Present	Absent	Present	< 25%	Yes	No	Partial remission	1
PLA2R_63	238.9	Positive	rs4664308*A/A	20.47	24.62	-4.15	-8.51	364.55	Male	41	12	Absent	Absent	Smoker	79	1.68	Absent	Present	4	63	36.2	Absent	2	71	116.3	Normal kidney function	Normal kidney function	Present	Present	Absent	Present	< 25%	Yes	No	Partial remission	1
PLA2R_64	468.7	Positive	rs4664308*A/A	21.31	25.98	-4.67	-9.03	522.75	Male	6	16	Absent	Absent	non smoker	50	1.67	Present	Present	3	37	14.2	Present	1.7	61	121	Normal kidney function	Normal kidney function	Present	Present	Absent	Present	< 25%	Yes	No	Partial remission	1
PLA2R_65	9.9	Negative	rs4664308*A/A	22.57	23.79	-1.22	-5.58	47.83	Male	52	9	Absent	Absent	non smoker	72	1.71	Present	Present	1.5	44	12.1	Absent	7	58	127.5	Normal kidney function	Normal kidney function	Absent	Absent	Absent	Present	< 25%	No	No	Complete remission	1
PLA2R_66	2.5	Negative	rs4664308*A/G	24.7	23.86	0.84	-3.52	11.471	Male	69	14	Absent	Absent	non smoker	67.5	1.62	Present	Absent	2.8	65	35.7	Absent	1	104	62.5	Kidney failure	mild KF CC: 60-89	Present	Present	Absent	Present	< 25%	No	No	Complete remission	1
PLA2R_67	131.5	Positive	rs4664308*A/A	22.29	25.75	-3.46	-7.82	225.97	Male	35	12	Present	Absent	non smoker	94	1.65	Present	Present	4.6	45	17.5	Present	14	89	114.3	Normal kidney function	Normal kidney function	Present	Present	Absent	Present	< 25%	Yes	No	Partial remission	1
PLA2R_68	258.4	Positive	rs4664308*A/G	20.46	24.83	-4.37	-8.73	424.61	Male	33	16	Present	Absent	Smoker	78	1.53	Present	Present	17	44	14.7	Present	1.3	105	85	Kidney failure	mild KF CC: 60-89	Present	Present	Present	Present	< 25%	Yes	Yes	No remission	0

## Sheet: Controls
Controls	RS46664308 PLA2R	anti PLA2R Ab	age	gender
C_01	rs4664308*A/A	2	27	Male
C_02	rs4664308*A/G	2	36	Female
C_03	rs4664308*G/G	2	31	Female
C_04	rs4664308*A/G	2.1	20	Male
C_05	rs4664308*A/A	2.3	32	Male
C_06	rs4664308*A/A	2.5	21	Male
C_07	rs4664308*A/G	2	18	Female
C_08	rs4664308*A/A	2	14	Male
C_09	rs4664308*G/G	2	38	Male
C_10	rs4664308*A/G	2	41	Female
C_11	rs4664308*A/A	2	21	Female
C_12	rs4664308*A/G	2	24	Male
C_13	rs4664308*A/A	2	24	Male
C_14	rs4664308*A/G	2	34	Male
C_15	rs4664308*G/G	2	40	Male
C_16	rs4664308*A/A	2	27	Female
C_17	rs4664308*A/G	2	49	Male
C_18	rs4664308*A/A	2	18	Female
C_19	rs4664308*A/G	2.1	36	Female
C_20	rs4664308*G/G	2	25	Male
C_21	rs4664308*A/A	2.3	24	Female
C_22	rs4664308*A/G	2.3	40	Female
C_23	rs4664308*A/A	2.3	32	Male
C_24	rs4664308*A/A	2	28	Male
C_25	rs4664308*A/G	2	20	Female
C_26	rs4664308*G/G	2	25	Female
C_27	rs4664308*A/G	2	36	Female
C_28	rs4664308*A/G	2	42	Male
C_29	rs4664308*A/A	2	41	Male
C_30	rs4664308*A/A	2	35	Female

## Sheet: SLE patients
SLE patients	RS4664308 PLA2R	anti PLA2R Ab	age	gender
SLE_01	rs4664308*A/G	2.6	30	Female
SLE_02	rs4664308*A/G	2.1	34	Female
SLE_03	rs4664308*A/G	2	34	Female
SLE_04	rs4664308*A/A	2.2	57	Female
SLE_05	rs4664308*A/G	6.2	49	Female
SLE_06	rs4664308*A/A	4.3	47	Male
SLE_07	rs4664308*A/G	4.2	33	Female
SLE_08	rs4664308*A/G	2.2	22	Female
SLE_09	rs4664308*A/A	2.3	22	Female
SLE_10	rs4664308*A/G	2.4	26	Male
SLE_11	rs4664308*A/A	2.5	50	Female
SLE_12	rs4664308*A/G	3.1	26	Female
SLE_13	rs4664308*G/G	3.2	21	Female
SLE_14	rs4664308*A/A	5.2	40	Female
SLE_15	rs4664308*A/G	3.6	65	Male
SLE_16	rs4664308*A/A	3.8	18	Female
SLE_17	rs4664308*A/A	2.3	36	Female
SLE_18	rs4664308*A/G	4.2	69	Male
SLE_19	rs4664308*A/A	4.5	25	Female
SLE_20	rs4664308*G/G	2.1	24	Female
SLE_21	rs4664308*A/A	4.5	24	Female
SLE_22	rs4664308*A/G	6	39	Male
SLE_23	rs4664308*A/G	4.1	24	Female
SLE_24	rs4664308*G/G	6.1	34	Female
SLE_25	rs4664308*A/A	2.5	40	Female
SLE_26	rs4664308*A/G	4.2	12	Female
SLE_27	rs4664308*A/G	2	32	Male
SLE_28	rs4664308*A/A	5.9	27	Female
SLE_29	rs4664308*A/A	3.5	20	Female
SLE_30	rs4664308*A/G	2.4	18	Female
