# Supplementary material for: PLA2R antibody, PLA2R rs4664308 polymorphism and PLA2R mRNA levels in Tunisian patients with primary membranous nephritis
Source: PLoS One. 2020 Oct 1;15(10):e0240025. doi: 10.1371/journal.pone.0240025 (PMC7529277; doi:10.1371/journal.pone.0240025)
Supplement: S3 File — This file shows the results of PLA2R mRNA levels in biopsies from patients with primary membranous nephritis and tubulointerstitial nephritis patients. (XLS) [file pone.0240025.s003.xls]

## Sheet: Membranous nephritis
MN patients	CT PLA2R (Target gene)	CT podocin (Reference gene)	Delta CT	Delta delta CT	Fold change (2E-delta delta CT)
PLA2R_01	22.25	23.88	-1.63	-5.99	63.55
PLA2R_02	20.58	23.16	-2.58	-6.94	122.78
PLA2R_03	21.85	23.42	-1.57	-5.93	60.96
PLA2R_04	18.57	23.82	-5.25	-9.61	781.44
PLA2R_05	22.54	24.78	-2.24	-6.6	97
PLA2R_06	21.68	23.89	-2.21	-6.57	95
PLA2R_07	20.15	25.68	-5.53	-9.89	948.82
PLA2R_08	21.24	25.79	-4.55	-8.91	481.03
PLA2R_09	20.41	22.17	-1.76	-6.12	69.551
PLA2R_10	22.46	21.98	0.48	-3.88	14.723
PLA2R_11	18.19	24.57	-6.38	-10.74	1710.26
PLA2R_12	21.59	24.31	-2.72	-7.08	135.29
PLA2R_13	22.23	24.76	-2.53	-6.89	118.6
PLA2R_14	21.3	23.66	-2.36	-6.72	105.419
PLA2R_15	19.73	24.46	-4.73	-9.09	544.95
PLA2R_16	20.09	23.05	-2.96	-7.32	159.786
PLA2R_17	20.49	23.96	-3.47	-7.83	227.54
PLA2R_18	22.68	23.44	-0.76	-5.12	34.775
PLA2R_19	20.48	22.14	-1.66	-6.02	64.893
PLA2R_20	21.93	23.97	-2.04	-6.4	84.448
PLA2R_21	20.82	21.44	-0.62	-4.98	31.559
PLA2R_22	20.61	25.57	-4.66	-9.02	519.14
PLA2R_23	21.71	24.73	-3.02	-7.38	166.571
PLA2R_24	19.73	23.16	-3.43	-7.79	221.32
PLA2R_25	21.26	24.85	-3.59	-7.95	247.27
PLA2R_26	22.14	20.84	1.3	-3.06	8.339
PLA2R_27	20.62	26.43	-5.81	-10.17	1152.05
PLA2R_28	21.36	26.89	-5.53	-9.89	948.82
PLA2R_29	20.17	25.24	-5.07	-9.43	689.78
PLA2R_30	21.29	24.96	-3.67	-8.03	261.37
PLA2R_31	20.25	21.52	-1.27	-5.63	41.069
PLA2R_32	20.74	24.83	-4.09	-8.45	379.7
PLA2R_33	18.67	22.06	-3.39	-7.75	215.26
PLA2R_34	22.57	23.94	-1.37	-5.73	53.076
PLA2R_35	18.08	23.45	-5.37	-9.73	849.223
PLA2R_36	20.67	21.99	-1.32	-5.68	51.268
PLA2R_37	18.08	23.54	-5.46	-9.82	903.887
PLA2R_38	22.36	21.97	0.39	-3.97	15.67
PLA2R_39	20.62	24.85	-4.23	-8.59	385.343
PLA2R_40	24.33	25.46	-1.13	-5.49	44.942
PLA2R_41	23.12	24.33	-1.21	-5.57	47.504
PLA2R_42	21.38	24.61	-3.23	-7.59	192.67
PLA2R_43	19.67	24.13	-4.46	-8.82	451.94
PLA2R_44	18.52	23.09	-4.57	-8.93	487.75
PLA2R_45	21.13	22.64	-1.51	-5.87	58.485
PLA2R_46	19.91	23.77	-3.86	-8.22	298.17
PLA2R_47	22.09	25.34	-3.25	-7.61	195.36
PLA2R_48	22.65	23.05	-0.4	-4.76	27.095
PLA2R_49	17.89	23.86	5.97	-10.33	1287.18
PLA2R_50	18.64	22.83	-4.19	-8.55	374.8
PLA2R_51	21.41	23.87	-2.46	-6.82	112.98
PLA2R_52	20.09	24.57	-4.48	-8.84	458.25
PLA2R_53	20.18	24.57	-4.39	-8.75	430.53
PLA2R_54	21.37	25.93	-4.56	-8.92	451.94
PLA2R_55	21.74	24.68	-2.94	-7.3	157.58
PLA2R_56	22.26	24.98	-2.72	-7.08	135.29
PLA2R_57	19.58	23.16	-3.58	-7.94	245.57
PLA2R_58	18.68	24.12	-5.44	-9.8	891.44
PLA2R_59	20.24	25.68	-5.44	-9.8	891.44
PLA2R_60	19.71	24.39	-4.68	-9.04	526.39
PLA2R_61	21.79	24.53	-2.74	-7.1	137.18
PLA2R_62	18.93	23.57	-4.64	-9	512
PLA2R_63	20.47	24.62	-4.15	-8.51	364.55
PLA2R_64	21.31	25.98	-4.67	-9.03	522.75
PLA2R_65	22.57	23.79	-1.22	-5.58	47.83
PLA2R_66	24.7	23.86	0.84	-3.52	11.471
PLA2R_67	22.29	25.75	-3.46	-7.82	225.97
PLA2R_68	20.46	24.83	-4.37	-8.73	424.61

## Sheet: Controls (TIN)
TIN patients	Age	Gender	biopsy n°	CT PLA2R (Target gene)	CT podocin (Reference gene)	Delta CT	Delta delta CT	Fold change (2E-delta delta CT)
TIN_01	36	2	8867	24.37	22.53	1.84	-2.52	5.735
TIN_02	19	1	8655	22.64	23.44	-0.8	-5.16	35.753
TIN_03	56	1	8768	22.12	23.59	-1.47	-5.83	56.885
TIN_04	47	2	8871	19.78	23.29	-3.51	-7.87	233.94
TIN_05	62	2	8582	22.68	22.67	0.01	-4.35	20.392
TIN_06	41	2	8865	19.91	22.57	-2.66	-7.02	129.786
TIN_07	28	1	8798	22.11	23.36	-1.25	-5.61	48.84
TIN_08	51	1	8561	22.8	22.97	-0.17	-4.53	23.102
TIN_09	39	1	8575	26.72	26.88	-0.16	-4.52	22.943
TIN_10	52	1	8614	26.66	23.89	2.77	-1.59	3.01
TIN_11	61	2	8596	23.77	23.15	0.62	-3.74	13.36
TIN_12	48	2	8765	25.12	24.64	0.48	-3.88	14.72
TIN_13	55	1	8652	24.56	25.1	-0.54	-4.9	29.85
TIN_14	34	1	8812	23.87	23.92	-0.05	-4.41	21.25
TIN_15	59	1	8691	25.81	25.42	0.39	-3.97	15.67
TIN_16	64	2	8749	22.38	23.54	-1.16	-5.52	45.88
TIN_17	23	1	8637	26.23	24.86	1.37	-2.99	7.94
TIN_18	46	2	8543	24.92	25.21	-0.29	-4.65	25.1
TIN_19	57	1	8881	25.85	23.68	2.17	-2.19	4.56
TIN_20	39	1	8672	22.37	21.86	0.51	-3.85	14.42
			8779 calibrator	25.77	21.14	4.36

## Sheet: patients + controls
Patiens/controls	PLA2R Fold Change	CT podocin
PLA2R_01	63.55	23.88
PLA2R_02	122.78	23.16
PLA2R_03	60.96	23.42
PLA2R_04	781.44	23.82
PLA2R_05	97	24.78
PLA2R_06	95	23.89
PLA2R_07	948.82	25.68
PLA2R_08	481.03	25.79
PLA2R_09	69.551	22.17
PLA2R_10	14.723	21.98
PLA2R_11	1710.26	24.57
PLA2R_12	135.29	24.31
PLA2R_13	118.6	24.76
PLA2R_14	105.419	23.66
PLA2R_15	544.95	24.46
PLA2R_16	159.786	23.05
PLA2R_17	227.54	23.96
PLA2R_18	34.775	23.44
PLA2R_19	64.893	22.14
PLA2R_20	84.448	23.97
PLA2R_21	31.559	21.44
PLA2R_22	519.14	25.57
PLA2R_23	166.571	24.73
PLA2R_24	221.32	23.16
PLA2R_25	247.27	24.85
PLA2R_26	8.339	20.84
PLA2R_27	1152.05	26.43
PLA2R_28	948.82	26.89
PLA2R_29	689.78	25.24
PLA2R_30	261.37	24.96
PLA2R_31	41.069	21.52
PLA2R_32	379.7	24.83
PLA2R_33	215.26	22.06
PLA2R_34	53.076	23.94
PLA2R_35	849.223	23.45
PLA2R_36	51.268	21.99
PLA2R_37	903.887	23.54
PLA2R_38	15.67	21.97
PLA2R_39	385.343	24.85
PLA2R_40	44.942	25.46
PLA2R_41	47.504	24.33
PLA2R_42	192.67	24.61
PLA2R_43	451.94	24.13
PLA2R_44	487.75	23.09
PLA2R_45	58.485	22.64
PLA2R_46	298.17	23.77
PLA2R_47	195.36	25.34
PLA2R_48	27.095	23.05
PLA2R_49	1287.18	23.86
PLA2R_50	374.8	22.83
PLA2R_51	112.98	23.87
PLA2R_52	458.25	24.57
PLA2R_53	430.53	24.57
PLA2R_54	451.94	25.93
PLA2R_55	157.58	24.68
PLA2R_56	135.29	24.98
PLA2R_57	245.57	23.16
PLA2R_58	891.44	24.12
PLA2R_59	891.44	25.68
PLA2R_60	526.39	24.39
PLA2R_61	137.18	24.53
PLA2R_62	512	23.57
PLA2R_63	364.55	24.62
PLA2R_64	522.75	25.98
PLA2R_65	47.83	23.79
PLA2R_66	11.471	23.86
PLA2R_67	225.97	25.75
PLA2R_68	424.61	24.83
8867	5.735	22.53
8655	35.753	23.44
8768	56.885	23.59
8871	233.94	23.29
8582	20.392	22.67
8865	129.786	22.57
8798	48.84	23.36
8561	23.102	22.97
8575	22.943	26.88
8614	3.01	23.89
8596	13.36	23.15
8765	14.72	24.64
8652	29.85	25.1
8812	21.25	23.92
8691	15.67	25.42
8749	45.88	23.54
8637	7.94	24.86
8543	25.1	25.21
8881	4.56	23.68
8672	14.42	21.86
